# Supplementary material for: Biocomposites Based on PHBV and the Lignocellulosic Residue from Horchata Production
Source: Polymers (Basel). 2025 Apr 3;17(7):974. doi: 10.3390/polym17070974 (PMC11991278; doi:10.3390/polym17070974)
Supplement: Supplementary file 1 [file polymers-17-00974-s001.zip]

Archive with 1 entries (1 files):
- polymers-3526255-supplementary.pdf
